# Supplementary material for: Efficacy of the Piperidine Nitroxide 4-MethoxyTEMPO in Ameliorating Serum Amyloid A-Mediated Vascular Inflammation
Source: Int J Mol Sci. 2021 Apr 27;22(9):4549. doi: 10.3390/ijms22094549 (PMC8123591; doi:10.3390/ijms22094549)
Supplement: Supplementary file 1 [file ijms-22-04549-s001.zip]

Archive with 1 entries (1 files):
- ijms-1194052-supplementary.pdf
